# Supplementary material for: Semiautomatic segmentation of the kidney in magnetic resonance images using unimodal thresholding
Source: BMC Res Notes. 2016 Nov 17;9:489. doi: 10.1186/s13104-016-2292-z (PMC5114781; doi:10.1186/s13104-016-2292-z)
Supplement: Supplementary file 1 — Additional file 1. unimodcode.zip: a zipped folder containing the following files: unimodscript.py: the central script for the unimodal thresholding approach, l03threshSTD.py: the monomodal thresholding algorithm function, l02shrink.py: a function to remove most of the whitespace from a masked volume, detect_peaks.py: the peak detection function by Marcos Duarte, also available at https://github.com/demotu/BMC/blob/master/functions/detect_peaks.py, example.nii.gz: an anonymized abdominal MRI in NIfTI format, example_left_kidney_preseg.nii.gz: a manual pre-segmentation of the left kidney of the example MRI, done with the Multi-image Analysis GUI (MANGO), available at http://ric.uthscsa.edu/mango/, example_right_kidney_preseg.nii.gz: a manual pre-segmentation of the right kidney of the example MRI, done with the Multi-image Analysis GUI (MANGO), available at http://ric.uthscsa.edu/mango/, LICENSE.txt: the MIT license text, readme.txt: description of the included files, list of dependencies, instructions for installation and use. [file 13104_2016_2292_MOESM1_ESM.zip › l02shrink.py]

# -*- coding: utf-8 -*-
"""
Shrinks a masked Volume.

"""
__author__ = "Martin Sandmair"
__license__ = "MIT"

def l02shrink(x):
    import numpy as np
    
    count = -1
    temp = np.empty(x.shape[2])
    temp[:] = np.nan
    for i in np.arange(x.shape[2]):
        if (sum(sum(~np.isnan(x[:,:,i,0]))) > 0):
            count = count+1
            temp[count] = i	
	
    temp = temp[~np.isnan(temp)]
    temp = temp.astype(int)
    shape2 = temp
    result = x[:,:,[temp]]
    result = np.squeeze(result)

    count = -1
    temp = np.empty(result.shape[1])
    temp[:] = np.nan
    for i in np.arange(result.shape[1]):
        if (sum(sum(~np.isnan(result[:,i,:]))) > 0):
            count = count+1
            temp[count] = i	

    temp = temp[~np.isnan(temp)]
    
    temp = temp.astype(int)
    temp = range(min(temp)-10, max(temp)+10)
    temp = [item for item in temp if (item > 0 & item <= result.shape[1])]
    result = result[:,[temp],:]
    result = np.squeeze(result)
    shape1 = temp
    
    count = -1
    temp = np.empty(result.shape[0])
    temp[:] = np.nan
    for i in np.arange(result.shape[0]):
        if (sum(sum(~np.isnan(result[i,:,:]))) > 0):
            count = count+1
            temp[count] = i	

    temp = temp[~np.isnan(temp)]
    
    temp = temp.astype(int)
    temp = range(min(temp)-10, max(temp)+10)
    temp = [item for item in temp if (item > 0 & item <= result.shape[0])]
    
    result = result[[temp],:,:]
    result = np.squeeze(result)
    shape0 = temp
    
    return(result, shape0, shape1, shape2)
