# Supplementary material for: Semiautomatic segmentation of the kidney in magnetic resonance images using unimodal thresholding
Source: BMC Res Notes. 2016 Nov 17;9:489. doi: 10.1186/s13104-016-2292-z (PMC5114781; doi:10.1186/s13104-016-2292-z)
Supplement: Supplementary file 1 — Additional file 1. unimodcode.zip: a zipped folder containing the following files: unimodscript.py: the central script for the unimodal thresholding approach, l03threshSTD.py: the monomodal thresholding algorithm function, l02shrink.py: a function to remove most of the whitespace from a masked volume, detect_peaks.py: the peak detection function by Marcos Duarte, also available at https://github.com/demotu/BMC/blob/master/functions/detect_peaks.py, example.nii.gz: an anonymized abdominal MRI in NIfTI format, example_left_kidney_preseg.nii.gz: a manual pre-segmentation of the left kidney of the example MRI, done with the Multi-image Analysis GUI (MANGO), available at http://ric.uthscsa.edu/mango/, example_right_kidney_preseg.nii.gz: a manual pre-segmentation of the right kidney of the example MRI, done with the Multi-image Analysis GUI (MANGO), available at http://ric.uthscsa.edu/mango/, LICENSE.txt: the MIT license text, readme.txt: description of the included files, list of dependencies, instructions for installation and use. [file 13104_2016_2292_MOESM1_ESM.zip › l03threshSTD.py]

# -*- coding: utf-8 -*-
"""
The monomodal thresholding algorithm. It is described in detail in a paper titled 
'Semiautomatic segmentation of the kidney in magnetic resonance images using 
unimodal thresholding'.

"""
__author__ = "Martin Sandmair"
__license__ = "MIT"

def l03threshSTD(img):
   import numpy as np
   import matplotlib.pyplot as plt
   import detect_peaks as dtp
   from scipy.stats.kde import gaussian_kde
   
   # estimate the probability density function for the intensities within the manual presegmentation
   kde = gaussian_kde(img)
   # create 512 evenly spaced points across the range of intensities
   dist_space = np.linspace( min(img), max(img), 512 )  
   Dens1 = list(dist_space)
   # create corresponding probability densities
   Dens2 = list(kde(dist_space)) 
   
   # set pchoice to 'y' for peak detection, to 'n' for the automatic global maximum method
   pchoice = 'n'
   
   if pchoice == 'y':
       indexes = dtp.detect_peaks(Dens2, mph=0.002, mpd=10, show=True)
       if len(indexes) > 1:
           peak_L = input('Peak for left line %s ' % range(0, len(indexes)))
           peak_U = input('Peak for right line %s ' % range(0, len(indexes)))
           peak_pos_L = Dens2.index(Dens2[indexes[peak_L]])
           peak_pos_U = Dens2.index(Dens2[indexes[peak_U]])
       else:
           peak_pos_L = Dens2.index(max(Dens2))
           peak_pos_U = Dens2.index(max(Dens2))
       print('Peaks are: %s' % (indexes))
   else:
       peak_pos_L = Dens2.index(max(Dens2))
       peak_pos_U = Dens2.index(max(Dens2))
       
# calculation for the lower threshold
     
   peak_pos = peak_pos_L
   
   peak_max = Dens1[peak_pos]
   
   Links = np.abs((Dens1 - (Dens1[peak_pos] - np.std(Dens1)))**2).argmin()
   Links = int(Links)
  
   slope = (Dens2[peak_pos]-Dens2[Links]) / (peak_max-Dens1[Links])
   intercept = Dens2[Links]

   count = -1
   Len = range(peak_pos)
   xd = range(peak_pos)
   yd = range(peak_pos)
   xl2 = range(peak_pos)
   yl = range(peak_pos)
   c = range(peak_pos)
   d = range(peak_pos)
   for i in Dens1[0:peak_pos]:
      count = count+1
      xd[count] = i
      yd[count] = Dens2[Dens1.index(i)]
      xl = i
      yl[count] = intercept + slope*xl   -(Dens1[Links]*slope)

      c[count] = yl[count] - yd[count]
      xl2[count] = (yd[count]-intercept)/slope  + Dens1[Links]
      d[count] = xl - xl2[count]
      Len[count] = c[count] + d[count]
    
   Max = max(Len)
   P = Len.index(Max)
   thresholdL = round(Dens1[P])
   
   # print the density histogram, the probability distribution function and the geometrics for
   # the lower threshold

   line = [(x * slope) + intercept -(slope*Dens1[Links]) for x in Dens1[Links:peak_pos]]
   
   fig = plt.figure()
   ax = fig.add_subplot(111)
   ax.plot(Dens1, Dens2, 'r',linewidth = 2)
   ax.hist(img, 512, normed=1, color='k', facecolor='k', histtype='bar')
   
   ax.plot(Dens1[Links:peak_pos], line, 'b',linewidth=2)
   ax.plot([xl2[P],xd[P]], [yd[P], yd[P]], 'b',linewidth=2)
   
   ax.plot([xd[P],xd[P]], [yd[P], yl[P]], 'b',linewidth=2)
   ax.plot([xd[P],xd[P]], [yd[P], 0], 'b',linewidth=2)
   
   # calculation for the upper threshold
   
   peak_pos = peak_pos_U
   
   peak_max = Dens1[peak_pos]
   
   Rechts = np.abs((Dens1 - (Dens1[peak_pos] + np.std(Dens1)))**2).argmin()
   Rechts = int(Rechts)
   
   slope = (Dens2[peak_pos]-Dens2[Rechts])/(peak_max-Dens1[Rechts])
   intercept = -(Dens1[Rechts] * slope) + Dens2[Rechts]

   count = -1
   Len = range(512-peak_pos)
   xd = range(512-peak_pos)
   yd = range(512-peak_pos)
   xl2 = range(512-peak_pos)
   yl = range(512-peak_pos)
   c = range(512-peak_pos)
   d = range(512-peak_pos)
   for i in Dens1[peak_pos:len(Dens1)]:
      count = count+1
      xd[count] = i
      yd[count] = Dens2[Dens1.index(i)]
      xl = i
      yl[count] = intercept + slope*xl

      c[count] = -yl[count] + yd[count]
      xl2[count] = (yd[count]-intercept)/slope
      d[count] = -xl + xl2[count]
      Len[count] = c[count] + d[count]
    
   Max = max(Len)
   P = Len.index(Max) 
   thresholdU = round(Dens1[P+peak_pos])
   
   # print the geometrics for the upper threshold
   
   line2 = [(x * slope) + intercept for x in Dens1[peak_pos:Rechts]]
   
   ax.plot(Dens1[peak_pos:Rechts], line2, 'b', linewidth = 2)
   ax.plot([xl2[P],xd[P]], [yd[P], yd[P]], 'b', linewidth = 2)
   
   ax.plot([xd[P],xd[P]], [yd[P], yl[P]], 'b', linewidth = 2)
   ax.plot([xd[P],xd[P]], [yd[P], 0], 'b', linewidth = 2)
   
   ax.plot(Dens1, Dens2, 'r',linewidth = 2)
   
   ax.set_xlabel('Intensity')
   ax.set_ylabel('Probability density')
   
   print "Lower Threshold: %s" % thresholdL
   print "Upper Threshold: %s" % thresholdU
   return(thresholdU, thresholdL)
