# Supplementary material for: Semiautomatic segmentation of the kidney in magnetic resonance images using unimodal thresholding
Source: BMC Res Notes. 2016 Nov 17;9:489. doi: 10.1186/s13104-016-2292-z (PMC5114781; doi:10.1186/s13104-016-2292-z)
Supplement: Supplementary file 1 — Additional file 1. unimodcode.zip: a zipped folder containing the following files: unimodscript.py: the central script for the unimodal thresholding approach, l03threshSTD.py: the monomodal thresholding algorithm function, l02shrink.py: a function to remove most of the whitespace from a masked volume, detect_peaks.py: the peak detection function by Marcos Duarte, also available at https://github.com/demotu/BMC/blob/master/functions/detect_peaks.py, example.nii.gz: an anonymized abdominal MRI in NIfTI format, example_left_kidney_preseg.nii.gz: a manual pre-segmentation of the left kidney of the example MRI, done with the Multi-image Analysis GUI (MANGO), available at http://ric.uthscsa.edu/mango/, example_right_kidney_preseg.nii.gz: a manual pre-segmentation of the right kidney of the example MRI, done with the Multi-image Analysis GUI (MANGO), available at http://ric.uthscsa.edu/mango/, LICENSE.txt: the MIT license text, readme.txt: description of the included files, list of dependencies, instructions for installation and use. [file 13104_2016_2292_MOESM1_ESM.zip › readme.txt]

------------------------------------------------------------------------------------------------------------------------------------------------------------------
Source code for 'Semiautomatic segmentation of the kidney in magnetic resonance images using unimodal thresholding'
------------------------------------------------------------------------------------------------------------------------------------------------------------------
This code is written in Python 2.7 and needs Python packages numpy, matplotlib, scipy.stats, nibabel, tkFileDialog and skimage to run.
It is available under the MIT license, Copyright (c) 2016 Martin Sandmair.

It was developed with Spyder IDE as part of the Anaconda software suite under Ubuntu 14.04 LTS 
and tested successfully on Spyder as part of an Anaconda installation under Windows 10.
Open source versions of Anaconda for various operating systems are available at https://www.continuum.io/downloads.
Spyder is documented at https://pythonhosted.org/spyder/.


For demonstration purposes we included an abdominal MRI and corrsponding presegmentations of the left and right kidney,
done with the Multi-image Analysis GUI (MANGO), available at http://ric.uthscsa.edu/mango/.
For presegmentations done with another program the script would have to be slightly modified :
For some reason MANGO masks consist of zeros and twos, for the necessary matrix operations the twos have to be converted into ones, line 33 of unimodscript.py.
If your program produces masks consisting of zeros and ones, just comment out that line. 

------------------------------------------------------------------------------------------------------------------------------------------------------------------
the easy way
------------------------------------------------------------------------------------------------------------------------------------------------------------------
If you are new to scientific development with Python, the easiest way to get this code to run is to install the Anaconda software suite,
then install nibabel via the Anaconda prompt, see here: https://anaconda.org/conda-forge/nibabel.
All other dependencies should already be contained in the Anaconda installation. 
Now start Spyder and run unimodscript.py from this folder. Select example.nii.gz at the 'Select Volume' prompt and either example_left_kidney_preseg.nii.gz
or example_right_kidney_preseg.nii.gz at the 'Select ROI' prompt.

------------------------------------------------------------------------------------------------------------------------------------------------------------------
The script will generate the following output:
------------------------------------------------------------------------------------------------------------------------------------------------------------------
-intensity histogram with 512 bins, probability density function and graphical representation of the lower and upper threshold

-all slices containing the kidney with the presegmentation as a red border, upper and lower thresholded areas in orange and blue hues.

- for the left kidney:
Lower Threshold: 228.0
Upper Threshold: 465.0
Volume before Thresholding [ml]: 216.0
Volume after Thresholding [ml]: 191.9
Removed Volume [ml]: 24.1
Removed Percentage [%]: 11.2

-for the right kidney:
Lower Threshold: 228.0
Upper Threshold: 465.0
Volume before Thresholding [ml]: 216.0
Volume after Thresholding [ml]: 191.9
Removed Volume [ml]: 24.1
Removed Percentage [%]: 11.2

------------------------------------------------------------------------------------------------------------------------------------------------------------------
description of files
------------------------------------------------------------------------------------------------------------------------------------------------------------------
unimodscript.py -> the central script for the unimodal thresholding approach

l03threshSTD.py -> the monomodal thresholding algorithm function

l02shrink.py -> a function to remove most of the whitespace from a masked volume

detect_peaks.py -> the peak detection function by Marcos Duarte, also available at https://github.com/demotu/BMC/blob/master/functions/detect_peaks.py

example.nii.gz -> an anonymized abdominal MRI in NIfTI format

example_left_kidney_preseg.nii.gz -> a manual presegmentation of the left kidney of the example MRI, done with the Multi-image Analysis GUI (MANGO), available at http://ric.uthscsa.edu/mango/

example_right_kidney_preseg.nii.gz -> a manual presegmentation of the right kidney of the example MRI, done with the Multi-image Analysis GUI (MANGO), available at http://ric.uthscsa.edu/mango/

LICENSE.txt -> the MIT license text
