# Supplementary material for: Semiautomatic segmentation of the kidney in magnetic resonance images using unimodal thresholding
Source: BMC Res Notes. 2016 Nov 17;9:489. doi: 10.1186/s13104-016-2292-z (PMC5114781; doi:10.1186/s13104-016-2292-z)
Supplement: Supplementary file 1 — Additional file 1. unimodcode.zip: a zipped folder containing the following files: unimodscript.py: the central script for the unimodal thresholding approach, l03threshSTD.py: the monomodal thresholding algorithm function, l02shrink.py: a function to remove most of the whitespace from a masked volume, detect_peaks.py: the peak detection function by Marcos Duarte, also available at https://github.com/demotu/BMC/blob/master/functions/detect_peaks.py, example.nii.gz: an anonymized abdominal MRI in NIfTI format, example_left_kidney_preseg.nii.gz: a manual pre-segmentation of the left kidney of the example MRI, done with the Multi-image Analysis GUI (MANGO), available at http://ric.uthscsa.edu/mango/, example_right_kidney_preseg.nii.gz: a manual pre-segmentation of the right kidney of the example MRI, done with the Multi-image Analysis GUI (MANGO), available at http://ric.uthscsa.edu/mango/, LICENSE.txt: the MIT license text, readme.txt: description of the included files, list of dependencies, instructions for installation and use. [file 13104_2016_2292_MOESM1_ESM.zip › unimodscript.py]

# -*- coding: utf-8 -*-
"""
This is the central script for the unimodal thresholding approach that is 
described in detail in a paper titled 'Semiautomatic segmentation of the 
kidney in magnetic resonance images using unimodal thresholding'.

"""
__author__ = "Martin Sandmair"
__license__ = "MIT"

import numpy as np
import nibabel as nib
import tkFileDialog
from skimage import color as color
import matplotlib.pyplot as plt

import l03threshSTD as thl
from l02shrink import l02shrink


vol_file_path = tkFileDialog.askopenfilename(defaultextension = '*.gz',
                                             title = 'Select Volume')
roi_file_path = tkFileDialog.askopenfilename(defaultextension = '*.gz',
                                             title = 'Select ROI')
              
volume = nib.load(vol_file_path).get_data()
roi = nib.load(roi_file_path).get_data()
header = nib.load(vol_file_path).header

roi = roi.astype(float)
roi[roi == 0] = np.nan
# MANGO masks consist of 0 and 2, this is converted in 0 and 1
roi[roi == 2] = 1

test, shape0, shape1, shape2 = l02shrink(volume * roi)
test = test.flatten()
test = test[~np.isnan(test)]

thresholdU, thresholdL = thl.l03threshSTD(test)

kid, shape0, shape1, shape2 = l02shrink(volume * roi)

maxk = max(kid.flatten()[~np.isnan(kid.flatten())])
pic = np.uint8(np.empty([kid.shape[0],kid.shape[1],3,kid.shape[2]]))

volume = np.squeeze(volume)
vimshape = volume[:,:, [shape2]]
vimshape = np.squeeze(vimshape)
vimshape = vimshape[:,[shape1], :]
vimshape = np.squeeze(vimshape)
vimshape = vimshape[[shape0],:, :]
vimshape = np.squeeze(vimshape)

for m in range(0, kid.shape[2]):
    cooU = np.where(kid[:,:,m] >= thresholdU)
    cooL = np.where(kid[:,:,m] <= thresholdL)
    nans = np.where(np.isnan(kid[:,:,m]))
    vimshapem = np.round(vimshape[:,:,m]/maxk*255)
    
    
    r = -1
    s = -1
    redsp = []
    redsq = []
    for p in range(0, kid[:,:,m].shape[0]):
        for q in range(0, kid[:,:,m].shape[1]):
            if p - 1 < 0:
                pminus = p + 1
            else: 
                pminus = p - 1
                
            if q - 1 < 0:
                qminus = q + 1
            else: 
                qminus = q - 1
                
            if p + 1 >= kid[:,:,m].shape[0]:
                pplus = p - 1
            else: 
                pplus = p + 1
                
            if q + 1 >= kid[:,:,m].shape[1]:
                qplus = q - 1
            else: 
                qplus = q + 1
                
            if (np.isnan(kid[:,:,m][p,q]) and 
            (not np.isnan(kid[:,:,m][pminus,qminus]) or 
            not np.isnan(kid[:,:,m][p,qminus]) or
            not np.isnan(kid[:,:,m][pplus,qminus]) or 
            not np.isnan(kid[:,:,m][pminus,qplus]) or 
            not np.isnan(kid[:,:,m][p,qplus]) or 
            not np.isnan(kid[:,:,m][pplus,qplus]) or 
            not np.isnan(kid[:,:,m][pminus,q]) or 
            not np.isnan(kid[:,:,m][pplus,q]))):
                r = r + 1
                s = s + 1
                redsp.append(p)
                redsq.append(q)
    reds = [redsp, redsq]
                    
    
    data = color.gray2rgb(vimshapem)
    data = np.uint8(data)
    
    for i in np.arange(0, len(cooU[0])):
        p0 = data[cooU][:,0][i]
        data[cooU[0][i], cooU[1][i]] = [255,p0,0]
        
    for i in np.arange(0, len(cooL[0])):
        p0 = data[cooL][:,0][i]
        data[cooL[0][i], cooL[1][i]] =  [0,p0,255]
        
    for i in np.arange(0, len(reds[0])):
        p0 = data[reds][:,0][i]
        data[reds[0][i], reds[1][i]] =  [255,0,0]
           
    pic[:,:,:,m] = data
    
fig = plt.figure(figsize=(12, 18)) 
fig.subplots_adjust(left=0, bottom=0, right=1, top=1, wspace=0.01, hspace=0.01)
for i in range(0,pic.shape[3]):
    ax = fig.add_subplot(6,5,i+1)
    ax.axis('off')
    ax.imshow(np.fliplr(np.rot90(pic[:,:,:,i],3)), interpolation='none')
    
  
   
VoxelCountPreThresh = kid.flatten()
VoxelCountPreThresh = len(VoxelCountPreThresh[~np.isnan(VoxelCountPreThresh)])
kid[kid <= thresholdL] = np.nan
kid[kid >= thresholdU] = np.nan

voxdim = nib.load(vol_file_path).header.get_zooms()
ml_Voxel = float(voxdim[0]) * float(voxdim[1]) * float(voxdim[2]) / 1000
vol = kid.flatten()
vol = vol[~np.isnan(vol)]
VoxelCount = len(vol)
Vol = round(VoxelCount*ml_Voxel,1)
VolPreTresh = round(VoxelCountPreThresh *ml_Voxel,1)
VolRemoved = round(VolPreTresh - Vol,1)
VolRemovedpercent = round((VolRemoved / VolPreTresh) *100,1)

print "Volume before Thresholding [ml]: %s" % VolPreTresh
print "Volume after Thresholding [ml]: %s" % Vol
print "Removed Volume [ml]: %s" % VolRemoved
print "Removed Percentage [%%]: %s" % VolRemovedpercent
